# Supplementary material for: Thermodynamics and Intermolecular Interactions of Nicotinamide in Neat and Binary Solutions: Experimental Measurements and COSMO-RS Concentration Dependent Reactions Investigations
Source: Int J Mol Sci. 2021 Jul 8;22(14):7365. doi: 10.3390/ijms22147365 (PMC8306691; doi:10.3390/ijms22147365)
Supplement: Supplementary file 1 [file ijms-22-07365-s001.zip]

Archive with 1 entries (1 files):
- ijms-1272305-supplementary.pdf
